# Supplementary material for: High-efficiency thermoelectric Ba8Cu14Ge6P26: bridging the gap between tetrel-based and tetrel-free clathrates
Source: Chem Sci. 2017 Sep 29;8(12):8030–8. doi: 10.1039/c7sc03482b (PMC5853772; doi:10.1039/c7sc03482b)
Supplement: Supplementary file 2 [file SC-008-C7SC03482B-s002.cif]

# Electronic Supplementary Material (ESI) for Chemical Science.
# This journal is © The Royal Society of Chemistry 2017

####################################################################### 
# 
# This file contains crystal structure data downloaded from the 
# Cambridge Structural Database (CSD) hosted by the Cambridge 
# Crystallographic Data Centre (CCDC).
# 
# Full information about CCDC data access policies and citation 
# guidelines are available at http://www.ccdc.cam.ac.uk/access/V1 
# 
# Audit and citation data items may have been added by the CCDC. 
# Please retain this information to preserve the provenance of 
# this file and to allow appropriate attribution of the data. 
# 
#######################################################################

data_Ba8Cu14Ge6P26
_database_code_depnum_ccdc_archive 'CCDC 1568106'
_audit_update_record             
;
2017-08-09 deposited with the CCDC.
2017-09-29 downloaded from the CCDC.
;

_audit_creation_method           SHELXL-2014/6
_chemical_name_systematic        ?
_chemical_name_common            ?
_chemical_melting_point          ?
_chemical_formula_moiety         ?
_chemical_formula_sum            'Ba8 Cu14 Ge6 P26'
_chemical_formula_weight         3229.04

loop_
_atom_type_symbol
_atom_type_description
_atom_type_scat_dispersion_real
_atom_type_scat_dispersion_imag
_atom_type_scat_source
P P 0.1023 0.0942 'International Tables Vol C Tables 4.2.6.8 and 6.1.1.4'
Cu Cu 0.3201 1.2651 'International Tables Vol C Tables 4.2.6.8 and 6.1.1.4'
Ge Ge 0.1547 1.8001 'International Tables Vol C Tables 4.2.6.8 and 6.1.1.4'
Ba Ba -0.3244 2.2819 'International Tables Vol C Tables 4.2.6.8 and 6.1.1.4'

_space_group_crystal_system      cubic
_space_group_IT_number           223
_space_group_name_H-M_alt        'P m -3 n'
_space_group_name_Hall           '-P 4n 2 3'

_shelx_space_group_comment       
;
The symmetry employed for this shelxl refinement is uniquely defined
by the following loop, which should always be used as a source of
symmetry information in preference to the above space-group names.
They are only intended as comments.
;

loop_
_space_group_symop_operation_xyz
'x, y, z'
'-x, -y, z'
'-x, y, -z'
'x, -y, -z'
'z, x, y'
'z, -x, -y'
'-z, -x, y'
'-z, x, -y'
'y, z, x'
'-y, z, -x'
'y, -z, -x'
'-y, -z, x'
'y+1/2, x+1/2, -z+1/2'
'-y+1/2, -x+1/2, -z+1/2'
'y+1/2, -x+1/2, z+1/2'
'-y+1/2, x+1/2, z+1/2'
'x+1/2, z+1/2, -y+1/2'
'-x+1/2, z+1/2, y+1/2'
'-x+1/2, -z+1/2, -y+1/2'
'x+1/2, -z+1/2, y+1/2'
'z+1/2, y+1/2, -x+1/2'
'z+1/2, -y+1/2, x+1/2'
'-z+1/2, y+1/2, x+1/2'
'-z+1/2, -y+1/2, -x+1/2'
'-x, -y, -z'
'x, y, -z'
'x, -y, z'
'-x, y, z'
'-z, -x, -y'
'-z, x, y'
'z, x, -y'
'z, -x, y'
'-y, -z, -x'
'y, -z, x'
'-y, z, x'
'y, z, -x'
'-y-1/2, -x-1/2, z-1/2'
'y-1/2, x-1/2, z-1/2'
'-y-1/2, x-1/2, -z-1/2'
'y-1/2, -x-1/2, -z-1/2'
'-x-1/2, -z-1/2, y-1/2'
'x-1/2, -z-1/2, -y-1/2'
'x-1/2, z-1/2, y-1/2'
'-x-1/2, z-1/2, -y-1/2'
'-z-1/2, -y-1/2, x-1/2'
'-z-1/2, y-1/2, -x-1/2'
'z-1/2, -y-1/2, -x-1/2'
'z-1/2, y-1/2, x-1/2'

_cell_length_a                   10.0626(8)
_cell_length_b                   10.0626(8)
_cell_length_c                   10.0626(8)
_cell_angle_alpha                90
_cell_angle_beta                 90
_cell_angle_gamma                90
_cell_volume                     1018.9(2)
_cell_formula_units_Z            1
_cell_measurement_temperature    90(2)
_cell_measurement_reflns_used    15568
_cell_measurement_theta_min      2.863
_cell_measurement_theta_max      31.508

_exptl_crystal_description       Block
_exptl_crystal_colour            Black
_exptl_crystal_density_meas      ?
_exptl_crystal_density_method    ?
_exptl_crystal_density_diffrn    5.263
_exptl_crystal_F_000             1436
_exptl_transmission_factor_min   0.359
_exptl_transmission_factor_max   0.567
_exptl_crystal_size_max          0.060
_exptl_crystal_size_mid          0.050
_exptl_crystal_size_min          0.020
_exptl_absorpt_coefficient_mu    20.086
_shelx_estimated_absorpt_T_min   0.379
_shelx_estimated_absorpt_T_max   0.689
_exptl_absorpt_correction_type   Multi-scan
_exptl_absorpt_correction_T_min  ?
_exptl_absorpt_correction_T_max  ?
_exptl_absorpt_process_details   'SADABS v2.03 (Bruker, 2003)'
_exptl_absorpt_special_details   ?
_diffrn_ambient_temperature      90(2)
_diffrn_radiation_wavelength     0.71073
_diffrn_radiation_type           MoK\a
_diffrn_source                   'fine-focus sealed tube'
_diffrn_measurement_device_type  'Bruker APEX II CCD area-detector'
_diffrn_measurement_method       'profile data from \w scans'
_diffrn_detector_area_resol_mean ?
_diffrn_reflns_number            15568
_diffrn_reflns_av_unetI/netI     0.0116
_diffrn_reflns_av_R_equivalents  0.0550
_diffrn_reflns_limit_h_min       -14
_diffrn_reflns_limit_h_max       14
_diffrn_reflns_limit_k_min       -14
_diffrn_reflns_limit_k_max       14
_diffrn_reflns_limit_l_min       -14
_diffrn_reflns_limit_l_max       14
_diffrn_reflns_theta_min         2.863
_diffrn_reflns_theta_max         31.508
_diffrn_reflns_theta_full        25.242
_diffrn_measured_fraction_theta_max 1.000
_diffrn_measured_fraction_theta_full 1.000
_diffrn_reflns_Laue_measured_fraction_max 1.000
_diffrn_reflns_Laue_measured_fraction_full 1.000
_diffrn_reflns_point_group_measured_fraction_max 1.000
_diffrn_reflns_point_group_measured_fraction_full 1.000
_reflns_number_total             333
_reflns_number_gt                300
_reflns_threshold_expression     'I > 2\s(I)'
_reflns_Friedel_coverage         0.000
_reflns_Friedel_fraction_max     .
_reflns_Friedel_fraction_full    .

_reflns_special_details          
;
 Reflections were merged by SHELXL according to the crystal
 class for the calculation of statistics and refinement.
 
 _reflns_Friedel_fraction is defined as the number of unique
 Friedel pairs measured divided by the number that would be
 possible theoretically, ignoring centric projections and
 systematic absences.
;

_computing_data_collection       'SMART V5.625 (Bruker, 2000)'
_computing_cell_refinement       'SMART V5.625 (Bruker, 2000)'
_computing_data_reduction        'SAINT V6.32 (Bruker, 2001)'
_computing_structure_solution    'SHELXS-97 (Sheldrick, 1990)'
_computing_structure_refinement  'SHELXL-97 (Sheldrick, 1997)'
_computing_molecular_graphics    ?
_computing_publication_material  'SHELXL-97 (Sheldrick, 1997)'
_refine_special_details          ?
_refine_ls_structure_factor_coef Fsqd
_refine_ls_matrix_type           full
_refine_ls_weighting_scheme      calc
_refine_ls_weighting_details     
'w=1/[\s^2^(Fo^2^)+(0.0057P)^2^+4.6740P] where P=(Fo^2^+2Fc^2^)/3'
_atom_sites_solution_primary     ?
_atom_sites_solution_secondary   ?
_atom_sites_solution_hydrogens   .
_refine_ls_hydrogen_treatment    undef
_refine_ls_extinction_method     SHELXL
_refine_ls_extinction_coef       0.00092(10)
_refine_ls_extinction_expression Fc^*^=kFc[1+0.001xFc^2^\l^3^/sin(2\q)]^-1/4^
_refine_ls_number_reflns         333
_refine_ls_number_parameters     25
_refine_ls_number_restraints     6
_refine_ls_R_factor_all          0.0189
_refine_ls_R_factor_gt           0.0164
_refine_ls_wR_factor_ref         0.0317
_refine_ls_wR_factor_gt          0.0309
_refine_ls_goodness_of_fit_ref   1.149
_refine_ls_restrained_S_all      1.135
_refine_ls_shift/su_max          0.005
_refine_ls_shift/su_mean         0.001

loop_
_atom_site_label
_atom_site_type_symbol
_atom_site_fract_x
_atom_site_fract_y
_atom_site_fract_z
_atom_site_U_iso_or_equiv
_atom_site_adp_type
_atom_site_occupancy
_atom_site_site_symmetry_order
_atom_site_calc_flag
_atom_site_refinement_flags_posn
_atom_site_refinement_flags_adp
_atom_site_refinement_flags_occupancy
_atom_site_disorder_assembly
_atom_site_disorder_group
Ba1 Ba 0.0000 0.0000 0.0000 0.00608(14) Uani 1 24 d S T P . .
Ba2 Ba 0.2500 0.5000 0.0000 0.02143(14) Uani 1 8 d S T P . .
P1 P 0.2500 0.0000 0.5000 0.0066(4) Uani 0.609(18) 8 d S T P . .
Cu1 Cu 0.2500 0.0000 0.5000 0.0066(4) Uani 0.35(3) 8 d S T P . .
Ge1 Ge 0.2500 0.0000 0.5000 0.0066(4) Uani 0.04(3) 8 d S T P . .
P2 P 0.18502(4) 0.18502(4) 0.18502(4) 0.0075(2) Uani 0.687(11) 3 d S T P . .
Cu2 Cu 0.18502(4) 0.18502(4) 0.18502(4) 0.0075(2) Uani 0.221(13) 3 d S T P . .
Ge2 Ge 0.18502(4) 0.18502(4) 0.18502(4) 0.0075(2) Uani 0.089(12) 3 d S T P . .
P3 P 0.0000 0.30861(5) 0.12066(5) 0.00760(15) Uani 0.473(8) 2 d S T P . .
Cu3 Cu 0.0000 0.30861(5) 0.12066(5) 0.00760(15) Uani 0.348(9) 2 d S T P . .
Ge3 Ge 0.0000 0.30861(5) 0.12066(5) 0.00760(15) Uani 0.181(8) 2 d S T P . .

loop_
_atom_site_aniso_label
_atom_site_aniso_U_11
_atom_site_aniso_U_22
_atom_site_aniso_U_33
_atom_site_aniso_U_23
_atom_site_aniso_U_13
_atom_site_aniso_U_12
Ba1 0.00608(14) 0.00608(14) 0.00608(14) 0.000 0.000 0.000
Ba2 0.0077(2) 0.02831(18) 0.02831(18) 0.000 0.000 0.000
P1 0.0071(6) 0.0063(4) 0.0063(4) 0.000 0.000 0.000
Cu1 0.0071(6) 0.0063(4) 0.0063(4) 0.000 0.000 0.000
Ge1 0.0071(6) 0.0063(4) 0.0063(4) 0.000 0.000 0.000
P2 0.0075(2) 0.0075(2) 0.0075(2) -0.00100(14) -0.00100(14) -0.00100(14)
Cu2 0.0075(2) 0.0075(2) 0.0075(2) -0.00100(14) -0.00100(14) -0.00100(14)
Ge2 0.0075(2) 0.0075(2) 0.0075(2) -0.00100(14) -0.00100(14) -0.00100(14)
P3 0.0076(2) 0.0070(2) 0.0082(2) -0.00112(18) 0.000 0.000
Cu3 0.0076(2) 0.0070(2) 0.0082(2) -0.00112(18) 0.000 0.000
Ge3 0.0076(2) 0.0070(2) 0.0082(2) -0.00112(18) 0.000 0.000

_geom_special_details            
;
 All esds (except the esd in the dihedral angle between two l.s. planes)
 are estimated using the full covariance matrix.  The cell esds are taken
 into account individually in the estimation of esds in distances, angles
 and torsion angles; correlations between esds in cell parameters are only
 used when they are defined by crystal symmetry.  An approximate (isotropic)
 treatment of cell esds is used for estimating esds involving l.s. planes.
;

loop_
_geom_bond_atom_site_label_1
_geom_bond_atom_site_label_2
_geom_bond_distance
_geom_bond_site_symmetry_2
_geom_bond_publ_flag
Ba1 P2 3.2248(8) . ?
Ba1 Ge2 3.2248(8) 25 ?
Ba1 Cu2 3.2248(8) 25 ?
Ba1 P2 3.2248(8) 25 ?
Ba1 Ge2 3.2248(8) 28 ?
Ba1 Ge2 3.2248(8) 4 ?
Ba1 P2 3.2248(8) 2 ?
Ba1 P2 3.2248(8) 26 ?
Ba1 P2 3.2248(8) 3 ?
Ba1 P2 3.2248(8) 27 ?
Ba2 Ge3 3.3929(4) 17 ?
Ba2 Ge3 3.3929(4) 26 ?
Ba2 Cu3 3.3929(4) 17 ?
Ba2 Cu3 3.3929(4) 26 ?
Ba2 P3 3.3929(4) . ?
Ba2 P3 3.3929(4) 17 ?
Ba2 P3 3.3929(4) 26 ?
Ba2 Ge3 3.3929(4) 42_666 ?
Ba2 Cu3 3.3929(4) 42_666 ?
Ba2 P3 3.3929(4) 42_666 ?
P1 Ge3 2.3244(5) 45_666 ?
P1 Ge3 2.3244(5) 5 ?
P1 Cu3 2.3244(5) 45_666 ?
P1 Cu3 2.3244(5) 5 ?
P1 P3 2.3244(5) 45_666 ?
P1 P3 2.3244(5) 5 ?
P1 Ge3 2.3244(5) 46_656 ?
P1 P3 2.3244(5) 6_556 ?
P1 P3 2.3244(5) 46_656 ?
P1 Ge3 2.3244(5) 6_556 ?
P1 Cu3 2.3244(5) 6_556 ?
P1 Cu3 2.3244(5) 46_656 ?
P2 Ge2 2.2649(15) 14 ?
P2 Cu2 2.2649(15) 14 ?
P2 P2 2.2649(15) 14 ?
P2 Ge3 2.3307(4) 9 ?
P2 Ge3 2.3307(4) 5 ?
P2 Cu3 2.3307(4) 9 ?
P2 Cu3 2.3307(4) 5 ?
P2 P3 2.3307(4) 9 ?
P2 P3 2.3307(4) 5 ?
P2 P3 2.3307(4) . ?
P3 Ge1 2.3244(5) 9 ?
P3 Cu1 2.3244(5) 9 ?
P3 P1 2.3244(5) 9 ?
P3 Ge2 2.3307(4) 28 ?
P3 Cu2 2.3307(4) 28 ?
P3 P2 2.3307(4) 28 ?
P3 Ge3 2.4283(11) 26 ?
P3 Cu3 2.4283(11) 26 ?
P3 P3 2.4283(11) 26 ?

loop_
_geom_angle_atom_site_label_1
_geom_angle_atom_site_label_2
_geom_angle_atom_site_label_3
_geom_angle
_geom_angle_site_symmetry_1
_geom_angle_site_symmetry_3
_geom_angle_publ_flag
P2 Ba1 Ge2 180.0 . 25 ?
P2 Ba1 Cu2 180.0 . 25 ?
Ge2 Ba1 Cu2 0.00(4) 25 25 ?
P2 Ba1 P2 180.000(12) . 25 ?
Ge2 Ba1 P2 0.0 25 25 ?
Cu2 Ba1 P2 0.0 25 25 ?
P2 Ba1 Ge2 70.5 . 28 ?
Ge2 Ba1 Ge2 109.5 25 28 ?
Cu2 Ba1 Ge2 109.5 25 28 ?
P2 Ba1 Ge2 109.5 25 28 ?
P2 Ba1 Ge2 109.5 . 4 ?
Ge2 Ba1 Ge2 70.5 25 4 ?
Cu2 Ba1 Ge2 70.5 25 4 ?
P2 Ba1 Ge2 70.5 25 4 ?
Ge2 Ba1 Ge2 180.0 28 4 ?
P2 Ba1 P2 109.5 . 2 ?
Ge2 Ba1 P2 70.5 25 2 ?
Cu2 Ba1 P2 70.5 25 2 ?
P2 Ba1 P2 70.5 25 2 ?
Ge2 Ba1 P2 70.5 28 2 ?
Ge2 Ba1 P2 109.5 4 2 ?
P2 Ba1 P2 70.529(1) . 26 ?
Ge2 Ba1 P2 109.5 25 26 ?
Cu2 Ba1 P2 109.5 25 26 ?
P2 Ba1 P2 109.5 25 26 ?
Ge2 Ba1 P2 109.5 28 26 ?
Ge2 Ba1 P2 70.5 4 26 ?
P2 Ba1 P2 180.0 2 26 ?
P2 Ba1 P2 109.5 . 3 ?
Ge2 Ba1 P2 70.5 25 3 ?
Cu2 Ba1 P2 70.5 25 3 ?
P2 Ba1 P2 70.5 25 3 ?
Ge2 Ba1 P2 70.5 28 3 ?
Ge2 Ba1 P2 109.5 4 3 ?
P2 Ba1 P2 109.5 2 3 ?
P2 Ba1 P2 70.5 26 3 ?
P2 Ba1 P2 70.5 . 27 ?
Ge2 Ba1 P2 109.5 25 27 ?
Cu2 Ba1 P2 109.5 25 27 ?
P2 Ba1 P2 109.5 25 27 ?
Ge2 Ba1 P2 109.5 28 27 ?
Ge2 Ba1 P2 70.5 4 27 ?
P2 Ba1 P2 70.5 2 27 ?
P2 Ba1 P2 109.5 26 27 ?
P2 Ba1 P2 180.000(12) 3 27 ?
Ge3 Ba2 Ge3 162.939(17) 17 26 ?
Ge3 Ba2 Cu3 0.00(2) 17 17 ?
Ge3 Ba2 Cu3 162.939(17) 26 17 ?
Ge3 Ba2 Cu3 162.939(17) 17 26 ?
Ge3 Ba2 Cu3 0.000(16) 26 26 ?
Cu3 Ba2 Cu3 162.939(17) 17 26 ?
Ge3 Ba2 P3 123.3 17 . ?
Ge3 Ba2 P3 41.9 26 . ?
Cu3 Ba2 P3 123.3 17 . ?
Cu3 Ba2 P3 41.9 26 . ?
Ge3 Ba2 P3 0.0 17 17 ?
Ge3 Ba2 P3 162.9 26 17 ?
Cu3 Ba2 P3 0.0 17 17 ?
Cu3 Ba2 P3 162.9 26 17 ?
P3 Ba2 P3 123.349(8) . 17 ?
Ge3 Ba2 P3 162.9 17 26 ?
Ge3 Ba2 P3 0.0 26 26 ?
Cu3 Ba2 P3 162.9 17 26 ?
Cu3 Ba2 P3 0.0 26 26 ?
P3 Ba2 P3 41.937(17) . 26 ?
P3 Ba2 P3 162.939(17) 17 26 ?
Ge3 Ba2 Ge3 41.937(17) 17 42_666 ?
Ge3 Ba2 Ge3 123.349(8) 26 42_666 ?
Cu3 Ba2 Ge3 41.937(17) 17 42_666 ?
Cu3 Ba2 Ge3 123.349(8) 26 42_666 ?
P3 Ba2 Ge3 98.2 . 42_666 ?
P3 Ba2 Ge3 41.937(17) 17 42_666 ?
P3 Ba2 Ge3 123.349(8) 26 42_666 ?
Ge3 Ba2 Cu3 41.937(17) 17 42_666 ?
Ge3 Ba2 Cu3 123.349(8) 26 42_666 ?
Cu3 Ba2 Cu3 41.937(17) 17 42_666 ?
Cu3 Ba2 Cu3 123.349(8) 26 42_666 ?
P3 Ba2 Cu3 98.2 . 42_666 ?
P3 Ba2 Cu3 41.937(17) 17 42_666 ?
P3 Ba2 Cu3 123.349(8) 26 42_666 ?
Ge3 Ba2 Cu3 0.00(2) 42_666 42_666 ?
Ge3 Ba2 P3 41.9 17 42_666 ?
Ge3 Ba2 P3 123.3 26 42_666 ?
Cu3 Ba2 P3 41.9 17 42_666 ?
Cu3 Ba2 P3 123.3 26 42_666 ?
P3 Ba2 P3 98.249(14) . 42_666 ?
P3 Ba2 P3 41.937(17) 17 42_666 ?
P3 Ba2 P3 123.349(8) 26 42_666 ?
Ge3 Ba2 P3 0.0 42_666 42_666 ?
Cu3 Ba2 P3 0.0 42_666 42_666 ?
Ge3 P1 Ge3 108.270(13) 45_666 5 ?
Ge3 P1 Cu3 0.000(14) 45_666 45_666 ?
Ge3 P1 Cu3 108.270(13) 5 45_666 ?
Ge3 P1 Cu3 108.270(13) 45_666 5 ?
Ge3 P1 Cu3 0.00(2) 5 5 ?
Cu3 P1 Cu3 108.270(13) 45_666 5 ?
Ge3 P1 P3 0.0 45_666 45_666 ?
Ge3 P1 P3 108.3 5 45_666 ?
Cu3 P1 P3 0.0 45_666 45_666 ?
Cu3 P1 P3 108.3 5 45_666 ?
Ge3 P1 P3 108.3 45_666 5 ?
Ge3 P1 P3 0.0 5 5 ?
Cu3 P1 P3 108.3 45_666 5 ?
Cu3 P1 P3 0.0 5 5 ?
P3 P1 P3 108.270(13) 45_666 5 ?
Ge3 P1 Ge3 111.90(3) 45_666 46_656 ?
Ge3 P1 Ge3 108.270(13) 5 46_656 ?
Cu3 P1 Ge3 111.90(3) 45_666 46_656 ?
Cu3 P1 Ge3 108.270(13) 5 46_656 ?
P3 P1 Ge3 111.90(3) 45_666 46_656 ?
P3 P1 Ge3 108.270(13) 5 46_656 ?
Ge3 P1 P3 108.3 45_666 6_556 ?
Ge3 P1 P3 111.9 5 6_556 ?
Cu3 P1 P3 108.3 45_666 6_556 ?
Cu3 P1 P3 111.9 5 6_556 ?
P3 P1 P3 108.270(13) 45_666 6_556 ?
P3 P1 P3 111.90(3) 5 6_556 ?
Ge3 P1 P3 108.3 46_656 6_556 ?
Ge3 P1 P3 111.9 45_666 46_656 ?
Ge3 P1 P3 108.3 5 46_656 ?
Cu3 P1 P3 111.9 45_666 46_656 ?
Cu3 P1 P3 108.3 5 46_656 ?
P3 P1 P3 111.90(3) 45_666 46_656 ?
P3 P1 P3 108.270(13) 5 46_656 ?
Ge3 P1 P3 0.0 46_656 46_656 ?
P3 P1 P3 108.270(13) 6_556 46_656 ?
Ge3 P1 Ge3 108.270(13) 45_666 6_556 ?
Ge3 P1 Ge3 111.90(3) 5 6_556 ?
Cu3 P1 Ge3 108.270(13) 45_666 6_556 ?
Cu3 P1 Ge3 111.90(3) 5 6_556 ?
P3 P1 Ge3 108.270(13) 45_666 6_556 ?
P3 P1 Ge3 111.90(3) 5 6_556 ?
Ge3 P1 Ge3 108.270(13) 46_656 6_556 ?
P3 P1 Ge3 0.00(2) 6_556 6_556 ?
P3 P1 Ge3 108.270(13) 46_656 6_556 ?
Ge3 P1 Cu3 108.270(13) 45_666 6_556 ?
Ge3 P1 Cu3 111.90(3) 5 6_556 ?
Cu3 P1 Cu3 108.270(13) 45_666 6_556 ?
Cu3 P1 Cu3 111.90(3) 5 6_556 ?
P3 P1 Cu3 108.270(13) 45_666 6_556 ?
P3 P1 Cu3 111.90(3) 5 6_556 ?
Ge3 P1 Cu3 108.270(13) 46_656 6_556 ?
P3 P1 Cu3 0.00(2) 6_556 6_556 ?
P3 P1 Cu3 108.270(13) 46_656 6_556 ?
Ge3 P1 Cu3 0.00(2) 6_556 6_556 ?
Ge3 P1 Cu3 111.90(3) 45_666 46_656 ?
Ge3 P1 Cu3 108.270(13) 5 46_656 ?
Cu3 P1 Cu3 111.90(3) 45_666 46_656 ?
Cu3 P1 Cu3 108.270(13) 5 46_656 ?
P3 P1 Cu3 111.90(3) 45_666 46_656 ?
P3 P1 Cu3 108.270(13) 5 46_656 ?
Ge3 P1 Cu3 0.000(14) 46_656 46_656 ?
P3 P1 Cu3 108.270(13) 6_556 46_656 ?
P3 P1 Cu3 0.000(14) 46_656 46_656 ?
Ge3 P1 Cu3 108.270(13) 6_556 46_656 ?
Cu3 P1 Cu3 108.270(13) 6_556 46_656 ?
Ge2 P2 Cu2 0.00(3) 14 14 ?
Ge2 P2 P2 0.0 14 14 ?
Cu2 P2 P2 0.0 14 14 ?
Ge2 P2 Ge3 108.28(2) 14 9 ?
Cu2 P2 Ge3 108.28(2) 14 9 ?
P2 P2 Ge3 108.28(2) 14 9 ?
Ge2 P2 Ge3 108.28(2) 14 5 ?
Cu2 P2 Ge3 108.28(2) 14 5 ?
P2 P2 Ge3 108.28(2) 14 5 ?
Ge3 P2 Ge3 110.64(2) 9 5 ?
Ge2 P2 Cu3 108.28(2) 14 9 ?
Cu2 P2 Cu3 108.28(2) 14 9 ?
P2 P2 Cu3 108.28(2) 14 9 ?
Ge3 P2 Cu3 0.00(2) 9 9 ?
Ge3 P2 Cu3 110.64(2) 5 9 ?
Ge2 P2 Cu3 108.28(2) 14 5 ?
Cu2 P2 Cu3 108.28(2) 14 5 ?
P2 P2 Cu3 108.28(2) 14 5 ?
Ge3 P2 Cu3 110.64(2) 9 5 ?
Ge3 P2 Cu3 0.00(2) 5 5 ?
Cu3 P2 Cu3 110.64(2) 9 5 ?
Ge2 P2 P3 108.28(2) 14 9 ?
Cu2 P2 P3 108.28(2) 14 9 ?
P2 P2 P3 108.28(2) 14 9 ?
Ge3 P2 P3 0.0 9 9 ?
Ge3 P2 P3 110.6 5 9 ?
Cu3 P2 P3 0.0 9 9 ?
Cu3 P2 P3 110.6 5 9 ?
Ge2 P2 P3 108.28(2) 14 5 ?
Cu2 P2 P3 108.28(2) 14 5 ?
P2 P2 P3 108.28(2) 14 5 ?
Ge3 P2 P3 110.6 9 5 ?
Ge3 P2 P3 0.0 5 5 ?
Cu3 P2 P3 110.6 9 5 ?
Cu3 P2 P3 0.0 5 5 ?
P3 P2 P3 110.64(2) 9 5 ?
Ge2 P2 P3 108.28(2) 14 . ?
Cu2 P2 P3 108.28(2) 14 . ?
P2 P2 P3 108.28(2) 14 . ?
Ge3 P2 P3 110.6 9 . ?
Ge3 P2 P3 110.6 5 . ?
Cu3 P2 P3 110.6 9 . ?
Cu3 P2 P3 110.6 5 . ?
P3 P2 P3 110.64(2) 9 . ?
P3 P2 P3 110.64(2) 5 . ?
Ge1 P3 Cu1 0.0 9 9 ?
Ge1 P3 P1 0.0 9 9 ?
Cu1 P3 P1 0.0 9 9 ?
Ge1 P3 P2 106.65(2) 9 . ?
Cu1 P3 P2 106.65(2) 9 . ?
P1 P3 P2 106.65(2) 9 . ?
Ge1 P3 Ge2 106.65(2) 9 28 ?
Cu1 P3 Ge2 106.65(2) 9 28 ?
P1 P3 Ge2 106.65(2) 9 28 ?
P2 P3 Ge2 106.0 . 28 ?
Ge1 P3 Cu2 106.65(2) 9 28 ?
Cu1 P3 Cu2 106.65(2) 9 28 ?
P1 P3 Cu2 106.65(2) 9 28 ?
P2 P3 Cu2 106.0 . 28 ?
Ge2 P3 Cu2 0.000(5) 28 28 ?
Ge1 P3 P2 106.65(2) 9 28 ?
Cu1 P3 P2 106.65(2) 9 28 ?
P1 P3 P2 106.65(2) 9 28 ?
P2 P3 P2 106.04(3) . 28 ?
Ge2 P3 P2 0.0 28 28 ?
Cu2 P3 P2 0.0 28 28 ?
Ge1 P3 Ge3 124.050(13) 9 26 ?
Cu1 P3 Ge3 124.050(13) 9 26 ?
P1 P3 Ge3 124.050(13) 9 26 ?
P2 P3 Ge3 106.133(15) . 26 ?
Ge2 P3 Ge3 106.134(15) 28 26 ?
Cu2 P3 Ge3 106.134(15) 28 26 ?
P2 P3 Ge3 106.134(15) 28 26 ?
Ge1 P3 Cu3 124.050(13) 9 26 ?
Cu1 P3 Cu3 124.050(13) 9 26 ?
P1 P3 Cu3 124.050(13) 9 26 ?
P2 P3 Cu3 106.133(15) . 26 ?
Ge2 P3 Cu3 106.134(15) 28 26 ?
Cu2 P3 Cu3 106.134(15) 28 26 ?
P2 P3 Cu3 106.134(15) 28 26 ?
Ge3 P3 Cu3 0.0 26 26 ?
Ge1 P3 P3 124.050(13) 9 26 ?
Cu1 P3 P3 124.050(13) 9 26 ?
P1 P3 P3 124.050(13) 9 26 ?
P2 P3 P3 106.133(15) . 26 ?
Ge2 P3 P3 106.134(15) 28 26 ?
Cu2 P3 P3 106.134(15) 28 26 ?
P2 P3 P3 106.134(15) 28 26 ?
Ge3 P3 P3 0.0 26 26 ?
Cu3 P3 P3 0.0 26 26 ?

_refine_diff_density_max         0.805
_refine_diff_density_min         -0.529
_refine_diff_density_rms         0.132

_shelxl_version_number           2014/6

_shelx_res_file                  
;
TITL x1 in Pm-3n
CELL 0.71073  10.06260  10.06260  10.06260  90.0000  90.0000  90.0000
ZERR    1.00   0.00080   0.00080   0.00080   0.0000   0.0000   0.0000
LATT  1
SYMM -X, -Y, Z
SYMM -X, Y, -Z
SYMM X, -Y, -Z
SYMM Z, X, Y
SYMM Z, -X, -Y
SYMM -Z, -X, Y
SYMM -Z, X, -Y
SYMM Y, Z, X
SYMM -Y, Z, -X
SYMM Y, -Z, -X
SYMM -Y, -Z, X
SYMM 0.5+Y, 0.5+X, 0.5-Z
SYMM 0.5-Y, 0.5-X, 0.5-Z
SYMM 0.5+Y, 0.5-X, 0.5+Z
SYMM 0.5-Y, 0.5+X, 0.5+Z
SYMM 0.5+X, 0.5+Z, 0.5-Y
SYMM 0.5-X, 0.5+Z, 0.5+Y
SYMM 0.5-X, 0.5-Z, 0.5-Y
SYMM 0.5+X, 0.5-Z, 0.5+Y
SYMM 0.5+Z, 0.5+Y, 0.5-X
SYMM 0.5+Z, 0.5-Y, 0.5+X
SYMM 0.5-Z, 0.5+Y, 0.5+X
SYMM 0.5-Z, 0.5-Y, 0.5-X
SFAC P CU GE BA
UNIT 26.0 14 6 8
TEMP -183.000
SIZE 0.02 0.05 0.06

L.S. 14
BOND
acta
FMAP 2
PLAN -5
SUMP 1.0 0.01 1.0 2 1.0 3 1.0 4
EADP Cu1 P1 Ge1
EXYZ Cu1 P1 Ge1
SUMP 1.0 0.01 1.0 5 1.0 9 1.0 10
EADP Cu2 P2 ge2
EXYZ Cu2 P2 ge2
SUMP 1.0 0.01 1.0 6 1.0 7 1.0 8
EADP Cu3 P3 Ge3
EXYZ Cu3 P3 Ge3
sump 6   0.01 6.0  8 16.0 10  24.0 4
sump 14 0.01 6.0  7 16.0 9    24.0 2
sump 26 0.01 6.0  6 16.0 5    24.0 3

WGHT    0.005700    4.674000
EXTI    0.000920
FVAR       0.06942   0.34752   0.47298   0.18084   0.68673   0.60951   0.35378
FVAR       0.03749   0.22051   0.08908
BA1   4    0.000000    0.000000    0.000000    10.04167    0.00608    0.00608 =
         0.00608    0.00000    0.00000    0.00000
BA2   4    0.250000    0.500000    0.000000    10.12500    0.00766    0.02831 =
         0.02831    0.00000    0.00000    0.00000
P1    1    0.250000    0.000000    0.500000    60.12498    0.00715    0.00629 =
         0.00629    0.00000    0.00000    0.00000
CU1   2    0.250000    0.000000    0.500000    70.12495    0.00715    0.00629 =
         0.00629    0.00000    0.00000    0.00000
GE1   3    0.250000    0.000000    0.500000    80.12495    0.00715    0.00629 =
         0.00629    0.00000    0.00000    0.00000
P2    1    0.185025    0.185025    0.185025    50.33333    0.00748    0.00748 =
         0.00748   -0.00100   -0.00100   -0.00100
CU2   2    0.185025    0.185025    0.185025    90.33333    0.00748    0.00748 =
         0.00748   -0.00100   -0.00100   -0.00100
GE2   3    0.185025    0.185025    0.185025   100.33333    0.00748    0.00748 =
         0.00748   -0.00100   -0.00100   -0.00100
P3    1    0.000000    0.308606    0.120662    30.50000    0.00757    0.00704 =
         0.00819   -0.00112    0.00000    0.00000
CU3   2    0.000000    0.308606    0.120662    20.50000    0.00757    0.00704 =
         0.00819   -0.00112    0.00000    0.00000
GE3   3    0.000000    0.308606    0.120662    40.50000    0.00757    0.00704 =
         0.00819   -0.00112    0.00000    0.00000
HKLF 4

REM  x1 in Pm-3n
REM R1 =  0.0164 for     300 Fo > 4sig(Fo)  and  0.0189 for all     333 data
REM     25 parameters refined using      6 restraints

END

WGHT      0.0065      4.6160

REM Highest difference peak  0.805,  deepest hole -0.529,  1-sigma level  0.132
Q1    1   0.2451  0.4526  0.0000  10.50000  0.05    0.81
Q2    1   0.5000  0.4369  0.1186  10.50000  0.05    0.48
Q3    1   0.1178  0.0701  0.2559  11.00000  0.05    0.46
Q4    1   0.5000  0.3065  0.1004  10.50000  0.05    0.43
Q5    1   0.3527  0.4419  0.0434  11.00000  0.05    0.42
;
_shelx_res_checksum              23429
